# Supplementary material for: Climate Change Impacts on Plant Phenology: Grapevine (Vitis vinifera) Bud Break in Wintertime in Southern Italy
Source: Foods. 2021 Nov 11;10(11):2769. doi: 10.3390/foods10112769 (PMC8621361; doi:10.3390/foods10112769)
Supplement: Supplementary file 1 [file foods-10-02769-s001.zip]

Archive with 3 entries (3 files):
- Figures S1 and S2.pdf
- File S1.pdf
- Table S1.xlsx
